# Supplementary material for: Functional annotation of novel lineage-specific genes using co-expression and promoter analysis
Source: BMC Genomics. 2010 Mar 9;11:161. doi: 10.1186/1471-2164-11-161 (PMC2848242; doi:10.1186/1471-2164-11-161)
Supplement: Additional file 4 — Functions of gene products. Text file containing glossary of gene functions. [file 1471-2164-11-161-S4.TXT]

Additional file 4. Functions of gene products*.

AP-2 (TFAP2A, activating protein 2) is correlated with expression of cytokine-induced serum amyloid A1 gene (SAA1) in liver and is known to be a repressor for SAA1.

ARF5 (ADP-ribosylation factor 5) is known to participate in vesicular transport in the Golgi and other intracellular compartments.

ARL4A (ADP-ribosylation factor-like 4A) has been shown to be developmentally regulated in mouse embryos.

ASXL1 (additional sex comb-like 1) gene in Drososphila is required to maintain homeotic gene activation and silencing, and its homologs have been identified in mouse and found to be expressed in thymus.

c-Ets1 ETS transcriptions factors, such as ETS1, regulate numerous genes and are involved in stem cell development, cell senescence and death, and tumorigenesis. 

CNGB3 (cyclic nucleotide gated channel beta 3) is known to play a role in ion transport.

Elf1 (E74-like factor 1 (ets domain transcription factor)) plays a role in development of early liver and other organs during embryogenesis of mice to Drososphila.

FABP5 (fatty acid binding protein 5, epidermal) in FA metabolism and signaling.

GGA1 (ADP-ribosylation factor-binding protein) binds ARF5 and interacts with and regulates Arf1p and Arf2p in a GTP-dependent manner in order to facilitate traffic through the late Golgi.

IL22RA1	(interleukin 22 receptor, alpha 1) functions in cell signaling.

IRF (Interferon regulatory factor)family of proteins regulate transcription of interferons.

MAZ (Myc-associated zinc finger) plays a key role in the development of reactive amyloid A amyloidosis, a consequence of chronic inflammation.

NGLY1 (N-glycanase) is involved in the cytosolic turnover of glycoproteins. 

NF-kB (nuclear factor kappa-light-chain-enhancer of activated B cells) transcription factor plays a key role in regulating the immune response to infection.

Nkx2-5 Homeobox-containing genes play critical roles in regulating tissue-specific gene expression essential for tissue differentiation, as well as determining the temporal and spatial patterns of development

Oct-1 (Organic cation transporter 1) is a member of the POU-homeodomain family, is ubiquitously expressed, and is crucial for hormonal regulation.

p53 tumor suppressor gene product plays a crucial physiological role as a `cellular gatekeeper' by exerting a variety of regulatory effects following DNA damage.

PLCE1 (Phospholipase) is an enzyme that converts phospholipids into fatty acids and other lipophilic substances and PLCE1 specifically plays a central role in signal transduction, releasing the second messenger Inositol triphosphate. 

Srebp-1 is known to regulate genes involved in fatty acid, triglyceride and phospholipid synthesis.

TRIP10 (Thyroid hormone receptor-interacting protein 10) binds to lipids such as phosphatidylinositol 4,5-bisphosphate and promotes membrane invagination and the formation of tubules. 

*All definitions were obtained from either GeneCards, NCBI, or wikiGenes 
